# Supplementary material for: Poincaré Maps and Aperiodic Oscillations in Leukemic Cell Proliferation Reveal Chaotic Dynamics
Source: Cells. 2021 Dec 19;10(12):3584. doi: 10.3390/cells10123584 (PMC8700028; doi:10.3390/cells10123584)
Supplement: Supplementary file 1 [file cells-10-03584-s001.zip]

Archive with 3 entries (3 files):
- Figure S1.pdf
- Tabel S1 Cell Proliferation Data.xlsx
- Video S1.mp4
